# Supplementary material for: Torque Teno Virus as a Biomarker for Infection Risk in Kidney Transplant Recipients: A Machine Learning-Enabled Cohort Study
Source: Infect Dis Rep. 2025 Sep 2;17(5):107. doi: 10.3390/idr17050107 (PMC12452520; doi:10.3390/idr17050107)
Supplement: Supplementary file 1 [file idr-17-00107-s001.zip]

Archive with 1 entries (1 files):
- idr-3754506-supplementary.xlsx
