# Supplementary material for: Torque Teno Virus as a Biomarker for Infection Risk in Kidney Transplant Recipients: A Machine Learning-Enabled Cohort Study
Source: Infect Dis Rep. 2025 Sep 2;17(5):107. doi: 10.3390/idr17050107 (PMC12452520; doi:10.3390/idr17050107)
Supplement: Supplementary file 1 [file idr-17-00107-s001.zip › idr-3754506-supplementary.xlsx]

## Sheet: Sheet1
PatientID	Pathogen/Syndrome	Time between infection and TTV measurement (days)
P001	Cytomegalovirus (CMV) viremia	3.5
P002	Acute pyelonephritis due to Klebsiella pneumoniae	1.66667
P003	Cytomegalovirus (CMV) viremia	0
P004	BK viremia	4.43333
P005	Acute pyelonephritis due to Klebsiella pneumoniae	1.26667
P006	Hepatitis D	5.63333
P007	Surgical wound infection due to Pseudomonas aeruginosa	2.06667
P008	Cytomegalovirus (CMV) viremia	3.96667
P009	Cytomegalovirus (CMV) viremia	3.73333
P010	Herpes zoster	2.7
P011	Acute pyelonephritis due to Escherichia coli	3.8
P012	BK viremia	5.36667
P013	Osteomyelitis	1.43333
P014	Community-acquired pneumonia (CAP)	2.26667
P015	BK viremia	0
P016	Acute pyelonephritis due to Escherichia coli	0
P017	BK viremia	0
P018	Cytomegalovirus (CMV) viremia	5.8
P019	SARS-CoV-2 infection (COVID-19)	4.43333
P020	SARS-CoV-2 infection (COVID-19)	4.43333
P021	Pneumonia due to Nocardia spp.	3.1
P022	BK viremia	0
P023	Cytomegalovirus (CMV) colitis	6
P024	Cytomegalovirus (CMV) viremia	5
P025	Cytomegalovirus (CMV) viremia	1.16667
